# Supplementary material for: Performance comparison of the cobas Liat and Cepheid GeneXpert systems for Clostridium difficile detection
Source: PLoS One. 2018 Jul 24;13(7):e0200498. doi: 10.1371/journal.pone.0200498 (PMC6057633; doi:10.1371/journal.pone.0200498)
Supplement: S1 Dataset — (XLSX) [file pone.0200498.s001.xlsx]

## Sheet: Mansucript Data
Data Listing: Performance comparison of the cobas® Liat® and Cepheid GeneXpert® systems for Clostridium difficile detection
Created by: SAS Programming; Executed on 29MAY2018:16:17:56
Site ID	Sample ID	cobas® Liat® Cdiff Test Result	Xpert® C.difficile/Epi Test Result	Discordance (Yes/No)	BD Max™ Cdiff Test Result (NOTE: Only performed for discordant results)	cobas® Liat® Cdiff Test Cycle Threshold Value	Normalized cobas® Liat® Cdiff Test Cycle Threshold Value	Xpert® C.difficile/Epi Test Cycle Threshold Value	Normalized Xpert® C.difficile/Epi Test Cycle Threshold Value
HCMC	449CDIFF2002	Detected	Detected	No		28.3921	0.978737	29.1	0.494853
HCMC	449CDIFF2003	Not Detected	Not Detected	No		40
HCMC	449CDIFF2004	Not Detected	Not Detected	No		40
HCMC	449CDIFF2005	Not Detected	Not Detected	No		40
HCMC	449CDIFF2006	Detected	Detected	No		29.4508	1.22918	23.6	-0.729129
HCMC	449CDIFF2007	Not Detected	Not Detected	No		40
HCMC	449CDIFF2008	Not Detected	Not Detected	No		40
HCMC	449CDIFF2009	Not Detected	Not Detected	No		40
HCMC	449CDIFF2010	Not Detected	Not Detected	No		40
HCMC	449CDIFF2011	Not Detected	Not Detected	No		40
HCMC	449CDIFF2012	Not Detected	Not Detected	No		40
HCMC	449CDIFF2013	Not Detected	Not Detected	No		40
HCMC	449CDIFF2014	Not Detected	Not Detected	No		40
HCMC	449CDIFF2015	Not Detected	Not Detected	No		40
HCMC	449CDIFF2016	Detected	Detected	No		25.6664	0.333926	25.9	-0.217282
HCMC	449CDIFF2017	Detected	Detected	No		24.3778	0.0290964	25.4	-0.328553
HCMC	449CDIFF2018	Not Detected	Not Detected	No		40
HCMC	449CDIFF2019	Not Detected	Not Detected	No		40
HCMC	449CDIFF2020	Not Detected	Not Detected	No		40
HCMC	449CDIFF2021	Detected	Detected	No		27.6319	0.798894	32.5	1.2515
HCMC	449CDIFF2022	Not Detected	Not Detected	No		40
HCMC	449CDIFF2023	Not Detected	Not Detected	No		40
HCMC	449CDIFF2024	Not Detected	Not Detected	No		40
HCMC	449CDIFF2025	Detected	Detected	No		22.7172	-0.363737	22	-1.0852
HCMC	449CDIFF2026	Not Detected	Not Detected	No		40
HCMC	449CDIFF2027	Not Detected	Not Detected	No		40
HCMC	449CDIFF2028	Not Detected	Not Detected	No		40
HCMC	449CDIFF2029	Not Detected	Not Detected	No		40
HCMC	449CDIFF2030	Not Detected	Not Detected	No		40
HCMC	449CDIFF2031	Not Detected	Not Detected	No		40
HCMC	449CDIFF2032	Not Detected	Not Detected	No		40
HCMC	449CDIFF2033	Not Detected	Not Detected	No		40
HCMC	449CDIFF2034	Not Detected	Not Detected	No		40
HCMC	449CDIFF2035	Not Detected	Not Detected	No		40
HCMC	449CDIFF2036	Not Detected	Not Detected	No		40
HCMC	449CDIFF2037	Detected	Detected	No		20.7772	-0.822667	23.9	-0.662366
HCMC	449CDIFF2038	Detected	Detected	No		30.2126	1.40939	33.3	1.42953
HCMC	449CDIFF2039	Not Detected	Not Detected	No		40
HCMC	449CDIFF2040	Not Detected	Not Detected	No		40
HCMC	449CDIFF2041	Not Detected	Not Detected	No		40
HCMC	449CDIFF2042	Detected	Detected	No		19.1764	-1.20137	23.5	-0.751383
HCMC	449CDIFF2043	Not Detected	Not Detected	No		40
HCMC	449CDIFF2044	Not Detected	Not Detected	No		40
HCMC	449CDIFF2045	Detected	Detected	No		23.7229	-0.125827	26.5	-0.0837567
HCMC	449CDIFF2046	Detected	Detected	No		20.0996	-0.982962	20.5	-1.41901
HCMC	449CDIFF2047	Not Detected	Not Detected	No		40
HCMC	449CDIFF2048	Not Detected	Not Detected	No		40
HCMC	449CDIFF2049	Not Detected	Not Detected	No		40
HCMC	449CDIFF2050	Not Detected	Not Detected	No		40
HCMC	449CDIFF2051	Not Detected	Not Detected	No		40
HCMC	449CDIFF2052	Not Detected	Not Detected	No		40
LACNY	449CDIFF1001	Not Detected	Not Detected	No		40
LACNY	449CDIFF1002	Not Detected	Not Detected	No		40
LACNY	449CDIFF1003	Not Detected	Not Detected	No		40
LACNY	449CDIFF1004	Not Detected	Not Detected	No		40
LACNY	449CDIFF1005	Not Detected	Not Detected	No		40
LACNY	449CDIFF1006	Detected	Not Detected	Yes	Not Detected	32.0607	1.84658
LACNY	449CDIFF1007	Not Detected	Not Detected	No		40
LACNY	449CDIFF1008	Not Detected	Not Detected	No		40
LACNY	449CDIFF1009	Not Detected	Not Detected	No		40
LACNY	449CDIFF1010	Not Detected	Not Detected	No		40
LACNY	449CDIFF1011	Not Detected	Not Detected	No		40
LACNY	449CDIFF1012	Not Detected	Not Detected	No		40
LACNY	449CDIFF1013	Not Detected	Not Detected	No		40
LACNY	449CDIFF1014	Detected	Detected	No		26.6459	0.565644	33.4	1.45178
LACNY	449CDIFF1015	Detected	Detected	No		18.7757	-1.29614	21.1	-1.28548
LACNY	449CDIFF1016	Detected	Detected	No		21.2899	-0.701381	25.3	-0.350807
LACNY	449CDIFF1017	Not Detected	Not Detected	No		40
LACNY	449CDIFF1018	Detected	Detected	No		25.6483	0.329661	27.2	0.0720227
LACNY	449CDIFF1019	Not Detected	Not Detected	No		40
LACNY	449CDIFF1020	Not Detected	Not Detected	No		40
LACNY	449CDIFF1021	Not Detected	Not Detected	No		40
LACNY	449CDIFF1022	Not Detected	Not Detected	No		40
LACNY	449CDIFF1023	Detected	Detected	No		19.2806	-1.17672	22.1	-1.06294
LACNY	449CDIFF1024	Detected	Detected	No		30.5664	1.49309	31.6	1.05121
LACNY	449CDIFF1025	Detected	Detected	No		22.3709	-0.445653	24.8	-0.462078
LACNY	449CDIFF1026	Detected	Detected	No		21.9228	-0.551652	21.2	-1.26323
LACNY	449CDIFF1027	Detected	Detected	No		30.4519	1.46601	32.1	1.16248
LACNY	449CDIFF1028	Not Detected	Not Detected	No		40
LACNY	449CDIFF1029	Not Detected	Not Detected	No		40
LACNY	449CDIFF1030	Not Detected	Not Detected	No		40
LACNY	449CDIFF1031	Detected	Detected	No		24.1414	-0.0268246	26.2	-0.150519
LACNY	449CDIFF1032	Not Detected	Not Detected	No		40
LACNY	449CDIFF1033	Not Detected	Not Detected	No		40
LACNY	449CDIFF1034	Not Detected	Not Detected	No		40
LACNY	449CDIFF1035	Not Detected	Not Detected	No		40
LACNY	449CDIFF1036	Not Detected	Not Detected	No		40
LACNY	449CDIFF1037	Not Detected	Not Detected	No		40
LACNY	449CDIFF1038	Not Detected	Not Detected	No		40
LACNY	449CDIFF1039	Not Detected	Not Detected	No		40
LACNY	449CDIFF1040	Detected	Detected	No		22.2436	-0.475767	25.4	-0.328553
LACNY	449CDIFF1041	Not Detected	Not Detected	No		40
LACNY	449CDIFF1042	Not Detected	Not Detected	No		40
LACNY	449CDIFF1043	Not Detected	Not Detected	No		40
LACNY	449CDIFF1044	Not Detected	Not Detected	No		40
LACNY	449CDIFF1045	Not Detected	Not Detected	No		40
LACNY	449CDIFF1046	Not Detected	Not Detected	No		40
LACNY	449CDIFF1047	Not Detected	Not Detected	No		40
LACNY	449CDIFF1048	Detected	Detected	No		23.2335	-0.241599	21.7	-1.15196
LACNY	449CDIFF1049	Not Detected	Not Detected	No		40
LACNY	449CDIFF1050	Not Detected	Not Detected	No		40
LACNY	449CDIFF1051	Not Detected	Not Detected	No		40
LACNY	449CDIFF1052	Detected	Detected	No		25.1396	0.209302	28.6	0.383582
LACNY	449CDIFF1053	Not Detected	Not Detected	No		40
LACNY	449CDIFF1054	Not Detected	Not Detected	No		40
LACNY	449CDIFF1055	Not Detected	Not Detected	No		40
LACNY	449CDIFF1056	Detected	Detected	No		20.0485	-0.99505	23.4	-0.773637
LACNY	449CDIFF1057	Not Detected	Not Detected	No		40
LACNY	449CDIFF1058	Not Detected	Not Detected	No		40
LACNY	449CDIFF1059	Not Detected	Not Detected	No		40
LACNY	449CDIFF1060	Not Detected	Not Detected	No		40
LACNY	449CDIFF1061	Not Detected	Not Detected	No		40
LACNY	449CDIFF1062	Detected	Detected	No		20.7449	-0.830321	32.9	1.34051
LACNY	449CDIFF1063	Not Detected	Not Detected	No		40
LACNY	449CDIFF1064	Not Detected	Not Detected	No		40
LACNY	449CDIFF1065	Not Detected	Not Detected	No		40
LACNY	449CDIFF1066	Not Detected	Not Detected	No		40
LACNY	449CDIFF1067	Detected	Detected	No		22.5393	-0.405825	21.2	-1.26323
LACNY	449CDIFF1068	Not Detected	Not Detected	No		40
LACNY	449CDIFF1069	Not Detected	Not Detected	No		40
LACNY	449CDIFF1070	Not Detected	Not Detected	No		40
LACNY	449CDIFF1071	Not Detected	Not Detected	No		40
LACNY	449CDIFF1072	Not Detected	Not Detected	No		40
LACNY	449CDIFF1073	Not Detected	Not Detected	No		40
LACNY	449CDIFF1074	Not Detected	Not Detected	No		40
LACNY	449CDIFF1075	Detected	Detected	No		23.0979	-0.273672	25.9	-0.217282
LACNY	449CDIFF1076	Detected	Detected	No		20.8176	-0.813108	26.7	-0.0392483
LACNY	449CDIFF1077	Not Detected	Not Detected	No		40
LACNY	449CDIFF1078	Detected	Detected	No		20.5319	-0.880703	20.4	-1.44126
LACNY	449CDIFF1079	Not Detected	Not Detected	No		40
LACNY	449CDIFF1080	Not Detected	Not Detected	No		40
LACNY	449CDIFF1081	Not Detected	Not Detected	No		40
LACNY	449CDIFF1082	Detected	Detected	No		18.6531	-1.32514	22.5	-0.973925
LACNY	449CDIFF1083	Not Detected	Not Detected	No		40
LACNY	449CDIFF1084	Not Detected	Not Detected	No		40
LACNY	449CDIFF1085	Not Detected	Not Detected	No		40
LACNY	449CDIFF1086	Not Detected	Not Detected	No		40
LACNY	449CDIFF1087	Detected	Detected	No		30.1134	1.38593	33.4	1.45178
LACNY	449CDIFF1088	Not Detected	Not Detected	No		40
LACNY	449CDIFF1089	Not Detected	Not Detected	No		40
LACNY	449CDIFF1090	Not Detected	Not Detected	No		40
LACNY	449CDIFF1091	Detected	Detected	No		29.003	1.12325	31.6	1.05121
LACNY	449CDIFF1092	Not Detected	Not Detected	No		40
LACNY	449CDIFF1093	Not Detected	Not Detected	No		40
LACNY	449CDIFF1094	Not Detected	Not Detected	No		40
LACNY	449CDIFF1095	Not Detected	Not Detected	No		40
LACNY	449CDIFF1096	Not Detected	Not Detected	No		40
LACNY	449CDIFF1097	Not Detected	Not Detected	No		40
LACNY	449CDIFF1098	Not Detected	Not Detected	No		40
LACNY	449CDIFF1099	Not Detected	Not Detected	No		40
LACNY	449CDIFF1100	Detected	Detected	No		24.0341	-0.0522185	29.5	0.583869
LACNY	449CDIFF1101	Not Detected	Not Detected	No		40
LACNY	449CDIFF1102	Not Detected	Not Detected	No		40
LACNY	449CDIFF1103	Not Detected	Not Detected	No		40
LACNY	449CDIFF1104	Detected	Detected	No		23.0523	-0.284468	23.1	-0.8404
LACNY	449CDIFF1105	Detected	Not Detected	Yes	Not Detected	32.855	2.03449
LACNY	449CDIFF1106	Not Detected	Not Detected	No		36.2093
LACNY	449CDIFF1107	Not Detected	Not Detected	No		40
LACNY	449CDIFF1108	Not Detected	Not Detected	No		40
LACNY	449CDIFF1109	Not Detected	Not Detected	No		40
LACNY	449CDIFF1110	Not Detected	Not Detected	No		40
LACNY	449CDIFF1111	Not Detected	Not Detected	No		40
LACNY	449CDIFF1112	Not Detected	Not Detected	No		40
LACNY	449CDIFF1113	Not Detected	Not Detected	No		40
LACNY	449CDIFF1114	Detected	Detected	No		16.8862	-1.74314	29.1	0.494853
LACNY	449CDIFF1115	Not Detected	Not Detected	No		40
LACNY	449CDIFF1116	Not Detected	Not Detected	No		40
LACNY	449CDIFF1117	Not Detected	Not Detected	No		40
LACNY	449CDIFF1118	Not Detected	Not Detected	No		40
LACNY	449CDIFF1119	Not Detected	Not Detected	No		40
LACNY	449CDIFF1120	Not Detected	Detected	Yes	Not Detected	40		36.4	2.11941
LACNY	449CDIFF1121	Not Detected	Not Detected	No		40
LACNY	449CDIFF1122	Not Detected	Not Detected	No		40
LACNY	449CDIFF1123	Not Detected	Not Detected	No		40
LACNY	449CDIFF1124	Not Detected	Not Detected	No		40
LACNY	449CDIFF1125	Not Detected	Not Detected	No		40
LACNY	449CDIFF1126	Not Detected	Not Detected	No		40
LACNY	449CDIFF1127	Not Detected	Not Detected	No		40
LACNY	449CDIFF1128	Not Detected	Not Detected	No		40
LACNY	449CDIFF1129	Not Detected	Not Detected	No		40
LACNY	449CDIFF1130	Detected	Detected	No		22.057	-0.519914	28	0.250056
LACNY	449CDIFF1131	Detected	Detected	No		23.4131	-0.199113	26.1	-0.172774
LACNY	449CDIFF1132	Detected	Detected	No		21.9477	-0.545768	28.4	0.339073
LACNY	449CDIFF1133	Detected	Detected	No		26.6868	0.575329	24.9	-0.439824
LACNY	449CDIFF1134	Not Detected	Not Detected	No		40
LACNY	449CDIFF1135	Not Detected	Not Detected	No		40
LACNY	449CDIFF1136	Not Detected	Not Detected	No		40
LACNY	449CDIFF1137	Detected	Detected	No		24.2522	-0.000610668	28.5	0.361327
LACNY	449CDIFF1138	Not Detected	Not Detected	No		40
LACNY	449CDIFF1139	Not Detected	Not Detected	No		40
LACNY	449CDIFF1140	Detected	Detected	No		22.9415	-0.310685	24.6	-0.506587
LACNY	449CDIFF1141	Not Detected	Not Detected	No		40
LACNY	449CDIFF1142	Not Detected	Not Detected	No		40
LACNY	449CDIFF1143	Not Detected	Not Detected	No		40
LACNY	449CDIFF1144	Not Detected	Not Detected	No		40
LACNY	449CDIFF1145	Not Detected	Not Detected	No		40
LACNY	449CDIFF1146	Detected	Detected	No		21.6135	-0.624842	26.3	-0.128265
LACNY	449CDIFF1147	Not Detected	Not Detected	No		40
LACNY	449CDIFF1148	Not Detected	Not Detected	No		40
LACNY	449CDIFF1149	Not Detected	Not Detected	No		40
LACNY	449CDIFF1150	Not Detected	Not Detected	No		40
LACNY	449CDIFF1151	Not Detected	Not Detected	No		40
LACNY	449CDIFF1152	Not Detected	Not Detected	No		40
LACNY	449CDIFF1153	Not Detected	Not Detected	No		40
LACNY	449CDIFF1154	Not Detected	Not Detected	No		40
LACNY	449CDIFF1155	Not Detected	Not Detected	No		40
LACNY	449CDIFF1156	Detected	Detected	No		25.4821	0.290328	28.2	0.294565
LACNY	449CDIFF1157	Not Detected	Not Detected	No		40
LACNY	449CDIFF1158	Not Detected	Not Detected	No		40
LACNY	449CDIFF1159	Not Detected	Not Detected	No		40
LACNY	449CDIFF1160	Not Detected	Not Detected	No		40
LACNY	449CDIFF1161	Not Detected	Not Detected	No		40
LACNY	449CDIFF1162	Not Detected	Not Detected	No		40
LACNY	449CDIFF1163	Detected	Detected	No		30.5687	1.49363	32.8	1.31826
LACNY	449CDIFF1164	Not Detected	Not Detected	No		40
LACNY	449CDIFF1165	Detected	Detected	No		22.3145	-0.45901	27.6	0.16104
LACNY	449CDIFF1166	Detected	Not Detected	Yes	Not Detected	32.6692	1.99054
LACNY	449CDIFF1167	Not Detected	Not Detected	No		40
LACNY	449CDIFF1168	Not Detected	Not Detected	No		40
LACNY	449CDIFF1169	Detected	Detected	No		22.0194	-0.528813	24.5	-0.528841
LACNY	449CDIFF1170	Not Detected	Not Detected	No		40
LACNY	449CDIFF1171	Not Detected	Not Detected	No		40
LACNY	449CDIFF1172	Not Detected	Not Detected	No		40
LACNY	449CDIFF1173	Not Detected	Not Detected	No		34.763
LACNY	449CDIFF1174	Not Detected	Not Detected	No		40
LACNY	449CDIFF1175	Detected	Detected	No		20.1997	-0.959292	22.1	-1.06294
LACNY	449CDIFF1176	Not Detected	Not Detected	No		40
LACNY	449CDIFF1177	Not Detected	Not Detected	No		40
LACNY	449CDIFF1178	Not Detected	Not Detected	No		40
LACNY	449CDIFF1179	Not Detected	Not Detected	No		40
LACNY	449CDIFF1180	Not Detected	Not Detected	No		40
LACNY	449CDIFF1181	Not Detected	Not Detected	No		40
LACNY	449CDIFF1182	Not Detected	Not Detected	No		40
LACNY	449CDIFF1183	Not Detected	Not Detected	No		40
LACNY	449CDIFF1184	Not Detected	Not Detected	No		40
LACNY	449CDIFF1185	Not Detected	Not Detected	No		40
LACNY	449CDIFF1186	Not Detected	Not Detected	No		40
LACNY	449CDIFF1187	Not Detected	Detected	Yes	Not Detected	34.8505		36.3	2.09716
LACNY	449CDIFF1188	Not Detected	Not Detected	No		40
LACNY	449CDIFF1189	Not Detected	Not Detected	No		40
LACNY	449CDIFF1190	Not Detected	Not Detected	No		40
LACNY	449CDIFF1191	Detected	Detected	No		20.8643	-0.80206	24.4	-0.551095
LACNY	449CDIFF1192	Detected	Not Detected	Yes	Not Detected	31.5759	1.73189
LACNY	449CDIFF1193	Not Detected	Not Detected	No		40
LACNY	449CDIFF1194	Not Detected	Not Detected	No		40
LACNY	449CDIFF1195	Not Detected	Not Detected	No		40
LACNY	449CDIFF1196	Not Detected	Not Detected	No		40
LACNY	449CDIFF1197	Not Detected	Not Detected	No		40
LACNY	449CDIFF1198	Not Detected	Not Detected	No		40
LACNY	449CDIFF1199	Not Detected	Not Detected	No		40
LACNY	449CDIFF1200	Not Detected	Not Detected	No		40
LACNY	449CDIFF1201	Not Detected	Not Detected	No		40
LACNY	449CDIFF1202	Not Detected	Not Detected	No		40
LACNY	449CDIFF1203	Not Detected	Not Detected	No		40
LACNY	449CDIFF1204	Not Detected	Not Detected	No		40
LACNY	449CDIFF1205	Not Detected	Not Detected	No		40
LACNY	449CDIFF1206	Not Detected	Not Detected	No		40
LACNY	449CDIFF1207	Not Detected	Not Detected	No		40
LACNY	449CDIFF1208	Not Detected	Not Detected	No		40
LACNY	449CDIFF1209	Not Detected	Not Detected	No		40
LACNY	449CDIFF1210	Not Detected	Not Detected	No		40
LACNY	449CDIFF1211	Not Detected	Not Detected	No		40
LACNY	449CDIFF1212	Not Detected	Not Detected	No		40
LACNY	449CDIFF1213	Not Detected	Not Detected	No		40
LACNY	449CDIFF1214	Not Detected	Not Detected	No		40
LACNY	449CDIFF1215	Not Detected	Not Detected	No		40
LACNY	449CDIFF1216	Not Detected	Not Detected	No		40
LACNY	449CDIFF1217	Not Detected	Not Detected	No		40
LACNY	449CDIFF1218	Not Detected	Not Detected	No		40
LACNY	449CDIFF1219	Not Detected	Not Detected	No		40
LACNY	449CDIFF1220	Not Detected	Not Detected	No		40
LACNY	449CDIFF1221	Not Detected	Not Detected	No		40
LACNY	449CDIFF1222	Detected	Detected	No		20.5441	-0.877818	19.2	-1.70831
LACNY	449CDIFF1223	Not Detected	Not Detected	No		40
LACNY	449CDIFF1224	Not Detected	Not Detected	No		40
LACNY	449CDIFF1225	Not Detected	Not Detected	No		40
LACNY	449CDIFF1226	Not Detected	Not Detected	No		40
LACNY	449CDIFF1227	Not Detected	Not Detected	No		40
LACNY	449CDIFF1228	Not Detected	Not Detected	No		40
LACNY	449CDIFF1229	Not Detected	Not Detected	No		40
LACNY	449CDIFF1230	Not Detected	Not Detected	No		40
LACNY	449CDIFF1231	Not Detected	Not Detected	No		40
LACNY	449CDIFF1232	Detected	Detected	No		33.1429	2.1026	34.4	1.67433
LACNY	449CDIFF1233	Not Detected	Not Detected	No		40
LACNY	449CDIFF1234	Not Detected	Not Detected	No		40
LACNY	449CDIFF1235	Not Detected	Not Detected	No		40
LACNY	449CDIFF1236	Not Detected	Not Detected	No		40
LACNY	449CDIFF1237	Not Detected	Detected	Yes	Detected	40		35.1	1.8301
LACNY	449CDIFF1238	Not Detected	Not Detected	No		40
LACNY	449CDIFF1239	Not Detected	Not Detected	No		40
LACNY	449CDIFF1240	Not Detected	Not Detected	No		40
LACNY	449CDIFF1241	Not Detected	Not Detected	No		40
LACNY	449CDIFF1242	Not Detected	Not Detected	No		40
LACNY	449CDIFF1243	Not Detected	Not Detected	No		40
LACNY	449CDIFF1244	Not Detected	Not Detected	No		40
LACNY	449CDIFF1245	Not Detected	Not Detected	No		40
LACNY	449CDIFF1246	Not Detected	Not Detected	No		40
LACNY	449CDIFF1247	Not Detected	Not Detected	No		40
LACNY	449CDIFF1248	Not Detected	Not Detected	No		40
LACNY	449CDIFF1249	Not Detected	Not Detected	No		40
LACNY	449CDIFF1250	Not Detected	Not Detected	No		40
LACNY	449CDIFF1251	Not Detected	Not Detected	No		40
LACNY	449CDIFF1252	Detected	Detected	No		19.552	-1.11251	23.8	-0.68462
LACNY	449CDIFF1253	Detected	Not Detected	Yes	Detected	22.3056	-0.46111
LACNY	449CDIFF1254	Not Detected	Not Detected	No		40
LACNY	449CDIFF1255	Not Detected	Not Detected	No		40
LACNY	449CDIFF1256	Not Detected	Not Detected	No		40
LACNY	449CDIFF1257	Not Detected	Not Detected	No		40
LACNY	449CDIFF1258	Not Detected	Not Detected	No		40
LACNY	449CDIFF1259	Not Detected	Not Detected	No		40
